# Supplementary material for: Neuroprotective Properties of Quinone Reductase 2 Inhibitor M-11, a 2-Mercaptobenzimidazole Derivative
Source: Int J Mol Sci. 2021 Dec 2;22(23):13061. doi: 10.3390/ijms222313061 (PMC8658107; doi:10.3390/ijms222313061)
Supplement: Supplementary file 1 [file ijms-22-13061-s001.zip]

Archive with 1 entries (1 files):
- ijms-1494373-supplementary.pdf
